# Supplementary material for: Health, Work, and Social Problems in Spanish Informal Caregivers: Does Gender Matter? (The CUIDAR-SE Study)
Source: Int J Environ Res Public Health. 2021 Jul 8;18(14):7332. doi: 10.3390/ijerph18147332 (PMC8306791; doi:10.3390/ijerph18147332)
Supplement: Supplementary file 1 [file ijerph-18-07332-s001.zip]

Archive with 1 entries (1 files):
- ijerph-1262339-supplementary.pdf
